# Supplementary material for: Current Trends in Gluten-Free Biscuit Formulation Using Rice Flour Enriched with Chestnut Flour and Fruit Powders
Source: Foods. 2025 Nov 27;14(23):4074. doi: 10.3390/foods14234074 (PMC12692167; doi:10.3390/foods14234074)
Supplement: Supplementary file 1 [file foods-14-04074-s001.zip]

Archive with 1 entries (1 files):
- foods-3986312-supplementary.pdf
